# Supplementary material for: Biosynthesis, Spectrophotometric Follow-Up, Characterization, and Variable Antimicrobial Activities of Ag Nanoparticles Prepared by Edible Macrofungi
Source: Biomolecules. 2023 Jul 11;13(7):1102. doi: 10.3390/biom13071102 (PMC10377419; doi:10.3390/biom13071102)
Supplement: Supplementary file 1 [file biomolecules-13-01102-s001.zip]

Archive with 1 entries (1 files):
- biomolecules-2474671-supplementary.pdf
